# Supplementary material for: “Macrobot”: An Automated Segmentation-Based System for Powdery Mildew Disease Quantification
Source: Plant Phenomics. 2020 Nov 5;2020:5839856. doi: 10.34133/2020/5839856 (PMC7706317; doi:10.34133/2020/5839856)
Supplement: Supplementary Materials — Supplemental Figure S1: schematic drawing of the image acquisition hardware of the Macrophenomics module Macrobot 2.0 (top and side views). Supplemental Table S1: validation experiment, all data (Excel sheet). Supplemental Table S2: values in Figure 4(a)—evaluation of different classifiers on HSV_H_channel (5000 pixels per class, n = 10). Supplemental Table S3: values in Figure 4(b)—evaluation of the random forest classifier with a different number of trees on HSV_H_channel (5000 pixels per class, n = 10). Supplemental Table S4: values in Figure 5(a)—evaluation of different color pixel classification methods (n = 10). Supplemental Table S5: values in Figure 5(b)—evaluation of texture features (n = 10). Supplemental Table S6: list of wheat genotypes (Excel sheet). [file 5839856.f1.zip]

Archive with 3 entries (3 files):
- Supplemental figures and tables.docx
- Supplemental_Table_S1.xlsx
- Supplemental_Table_S6.xlsx
