# Supplementary material for: “Macrobot”: An Automated Segmentation-Based System for Powdery Mildew Disease Quantification
Source: Plant Phenomics. 2020 Nov 5;2020:5839856. doi: 10.34133/2020/5839856 (PMC7706317; doi:10.34133/2020/5839856)
Supplement: Supplementary Materials — Supplemental Figure S1: schematic drawing of the image acquisition hardware of the Macrophenomics module Macrobot 2.0 (top and side views). Supplemental Table S1: validation experiment, all data (Excel sheet). Supplemental Table S2: values in Figure 4(a)—evaluation of different classifiers on HSV_H_channel (5000 pixels per class, n = 10). Supplemental Table S3: values in Figure 4(b)—evaluation of the random forest classifier with a different number of trees on HSV_H_channel (5000 pixels per class, n = 10). Supplemental Table S4: values in Figure 5(a)—evaluation of different color pixel classification methods (n = 10). Supplemental Table S5: values in Figure 5(b)—evaluation of texture features (n = 10). Supplemental Table S6: list of wheat genotypes (Excel sheet). [file 5839856.f1.zip › Supplemental_Table_S1.xlsx]

## Sheet: Values
Plate	Row	Leaf	Blatt Nr	Inoc.dens	Expert1	Expert2	Expert3	Expert4	Expert5	Expert6	qPCR	Mean Visual	Min RGB	LAB_a_channel	HSV_H_channel	RGB_B_channel	Haralick	HSV_H_channel + Haralick
000	1	1	18	0	0	0	0	0	0	0	0.0204289	0	0	0	0	0	0	0
000	1	3	16	0	0	0	0	0	0	0	0.0326324	0	0	0	0	0	1	1
000	1	4	15	0	0	0	0	0	0	0	0.00499763	0	0	0	0	0	1	0
000	1	5	14	0	0	0	0	0	0	0	0.0729036	0	0	0	0	0	1	0
000	1	6	13	0	0	0	0	0	0	0	0.116613	0	0	0	0	0	0	0
000	2	1	12	0	0	0	0	0	0	0	0.00297052	0	0	0	1	0	0	0
000	2	2	11	0	0	0	0	0	0	0	0.044989	0	0	0	1	0	1	0
000	2	3	10	0	0	0	0	0	0	0	0.007099	0	0	0	1	0	2	1
000	2	5	8	0	0	0	0	0	0	0	0.00838407	0	0	0	0	0	0	0
000	2	6	7	0	0	0	0	0	0	0	0.00357162	0	0	0	1	0	0	0
000	4	2	5	0	0	0	0	0	0	0	0.0241078	0	0	0	0	0	0	0
000	4	3	4	0	0	0	0	0	0	0	0.00517264	0	0	0	1	0	1	0
000	4	4	3	0	0	0	0	0	0	0	0.00104288	0	0	0	0	0	0	1
000	4	5	2	0	0	0	0	0	0	0	0.00357293	0	0	0	3	0	1	1
000	4	6	1	0	0	0	0	0	0	0	0.0193866	0	0	0	4	0	1	0
001	2	4	27	10	10	5	15	5	5	10	0.174173	8.33333	3	0	3	5	10	2
004	2	2	83	25	10	20	25	10	10	10	0.344451	14.1667	8	1	15	9	13	4
001	4	1	24	10	5	20	15	15	10	20	0.187019	14.1667	1	0	8	8	4	1
001	1	3	34	10	5	25	15	15	10	30	0.221386	16.6667	1	0	7	42	26	2
001	2	1	30	10	10	20	25	15	10	20	0.251073	16.6667	6	0	8	5	11	2
001	4	2	23	10	10	20	25	15	10	20	0.273401	16.6667	4	2	6	29	23	1
001	1	2	35	10	10	25	15	20	15	20	0.30639	17.5	1	0	12	32	26	5
001	2	5	26	10	10	10	25	10	10	40	0.0715701	17.5	7	0	5	9	20	5
003	4	1	60	19	20	25	25	15	15	20	0.278961	20	6	0	8	0	3	1
001	1	1	36	10	10	20	30	10	30	20	0.308229	20	12	0	9	0	5	3
001	2	6	25	10	10	25	35	20	10	20	0.382231	20	9	1	6	59	43	5
001	1	6	31	10	30	25	30	15	15	20	0.514996	22.5	5	0	8	40	30	6
002	4	6	37	15	20	26	40	15	15	20	0.284878	22.6667	17	1	14	21	39	13
001	4	5	20	10	40	25	25	20	10	20	0.402229	23.3333	13	2	11	62	36	5
001	4	6	19	10	10	25	30	30	15	30	0.210435	23.3333	15	4	11	53	34	7
002	4	2	41	15	30	25	35	15	20	20	0.569299	24.1667	22	1	16	2	13	8
002	2	5	44	15	30	25	35	20	20	20	0.280085	25	10	0	9	20	36	8
001	1	4	33	10	20	20	30	10	20	50	0.22192	25	9	0	12	0	20	10
001	1	5	32	10	30	15	25	10	30	40	0.31401	25	7	1	9	2	24	8
004	4	3	76	25	40	25	35	20	30	10	0.486255	26.6667	20	2	19	1	16	9
002	4	3	40	15	30	20	35	25	20	30	0.616782	26.6667	17	1	13	8	22	10
002	2	2	47	15	30	40	40	15	20	20	0.493946	27.5	17	1	15	2	15	8
002	4	1	42	15	30	25	30	20	30	30	0.150977	27.5	19	0	16	0	5	4
004	4	1	78	25	30	20	45	15	30	30	0.452224	28.3333	12	0	13	0	4	2
002	4	4	39	15	50	20	30	20	20	30	0.318931	28.3333	18	1	13	17	27	10
002	2	6	43	15	20	30	60	15	30	20	0.689008	29.1667	10	1	11	49	47	9
001	2	2	29	10	50	30	35	20	20	20	0.44378	29.1667	22	2	19	2	21	11
001	2	3	28	10	50	30	40	20	20	20	0.47708	30	20	1	16	5	34	14
004	4	5	74	25	30	25	35	30	40	30	0.717268	31.6667	27	4	21	32	34	15
005	1	2	107	31	30	30	40	30	30	30	0.590251	31.6667	16	0	15	1	22	10
003	1	5	68	19	70	30	35	15	20	20	0.315391	31.6667	22	1	17	4	40	15
002	2	1	48	15	60	25	40	25	20	20	0.492322	31.6667	16	1	14	5	14	6
003	2	2	65	19	50	60	35	30	25	0	0.772899	33.3333	18	11	7	62	53	4
002	4	5	38	15	50	25	35	20	50	20	0.335503	33.3333	19	0	16	14	27	10
005	2	1	102	31	60	25	40	30	20	30	0.570904	34.1667	15	11	8	46	48	2
002	2	3	46	15	50	45	45	20	20	30	0.456652	35	10	3	11	47	41	4
003	2	1	66	19	50	25	40	30	30	40	0.49386	35.8333	12	8	4	53	45	2
002	1	2	53	15	60	30	65	20	20	20	0.71801	35.8333	21	1	18	1	18	9
002	1	4	51	15	50	40	50	30	40	20	0.449268	38.3333	25	0	19	7	45	17
003	2	4	63	19	50	40	60	20	35	30	0.767062	39.1667	29	4	24	31	58	21
002	1	1	54	15	50	40	50	20	35	40	1.05563	39.1667	17	2	19	4	17	7
004	1	3	88	25	70	50	45	35	30	10	0.63858	40	26	5	23	26	50	18
005	1	4	105	31	60	45	45	30	25	40	0.669509	40.8333	20	4	16	42	63	14
003	1	6	67	19	50	50	55	15	30	50	0.376797	41.6667	18	1	14	27	43	13
004	4	4	75	25	60	30	40	30	60	40	0.457935	43.3333	35	3	28	16	47	23
003	4	2	59	19	50	40	60	30	40	40	0.987305	43.3333	21	3	13	22	28	6
004	4	6	73	25	70	50	45	30	40	30	0.682455	44.1667	31	13	17	84	65	13
005	1	5	104	31	50	40	50	30	50	50	0.749464	45	19	2	18	51	64	16
003	1	2	71	19	80	30	70	20	30	40	0.784973	45	24	1	22	5	43	18
004	1	6	85	25	80	50	65	20	20	40	0.890224	45.8333	20	2	20	58	70	19
004	2	6	79	25	60	30	65	30	60	30	0.600779	45.8333	22	1	19	33	58	18
003	2	3	64	19	70	40	70	25	40	30	0.530074	45.8333	30	2	25	18	46	19
002	1	3	52	15	70	50	55	20	40	40	0.751942	45.8333	23	1	19	3	34	14
004	1	1	90	25	80	30	60	40	40	30	1.31286	46.6667	26	3	26	2	21	11
005	1	3	106	31	50	50	55	30	60	40	0.657585	47.5	23	1	19	15	52	16
005	4	2	95	31	80	35	55	25	50	40	0.50654	47.5	36	2	31	0	18	13
005	4	6	91	31	60	50	55	25	45	50	0.545352	47.5	34	1	27	15	47	22
002	2	4	45	15	80	30	65	40	20	50	0.979438	47.5	17	8	8	64	64	6
004	1	4	87	25	80	50	50	30	50	30	0.835342	48.3333	30	4	25	40	70	23
003	1	4	69	19	50	50	70	30	40	50	1.34932	48.3333	29	10	14	69	67	10
005	2	6	97	31	70	60	55	30	30	50	0.948932	49.1667	31	19	18	87	87	17
003	1	3	70	19	80	40	60	25	50	40	1.02812	49.1667	23	5	19	44	53	13
004	4	2	77	25	70	30	60	20	70	50	0.811102	50	26	1	22	0	15	9
005	2	2	101	31	60	50	40	40	60	50	0.983972	50	18	6	10	59	54	4
003	2	5	62	19	70	50	70	40	40	30	0.778009	50	18	3	16	77	62	12
005	1	6	103	31	70	60	55	30	40	50	1.11844	50.8333	25	7	22	70	76	20
003	4	6	55	19	60	50	65	50	40	40	0.813239	50.8333	40	8	23	77	54	16
004	2	1	84	25	90	50	70	20	40	40	0.845778	51.6667	39	10	25	20	46	17
004	2	4	81	25	100	50	60	30	40	30	0.75569	51.6667	30	6	26	45	71	23
005	2	4	99	31	70	60	60	40	40	40	0.921463	51.6667	26	20	12	86	79	9
004	1	5	86	25	70	60	65	20	60	40	0.829658	52.5	27	3	26	53	70	23
005	4	4	93	31	60	50	55	40	60	50	0.824761	52.5	44	16	31	54	66	25
005	1	1	108	31	70	50	60	30	50	60	1.04417	53.3333	30	5	18	31	39	9
003	4	3	58	19	90	60	70	20	30	50	0.606829	53.3333	34	6	25	40	44	15
003	4	5	56	19	80	50	60	40	50	40	0.832682	53.3333	34	8	21	74	59	15
004	2	5	80	25	80	50	55	30	60	50	0.896975	54.1667	36	13	21	75	84	20
005	4	3	94	31	80	50	60	25	50	60	0.576344	54.1667	45	7	39	10	54	32
005	4	5	92	31	60	60	60	40	50	60	0.833819	55	56	30	33	83	80	30
005	2	5	98	31	80	60	65	40	30	60	0.97308	55.8333	40	34	15	93	91	15
002	1	6	49	15	80	50	65	35	80	50	1.12503	60	21	2	23	53	62	20
005	4	1	96	31	90	60	80	30	50	70	0.68028	63.3333	51	20	22	35	43	13

## Sheet: Pearson
	Expert1	Expert2	Expert3	Expert4	Expert5	Expert6	Inoc.dens	qPCR	Mean Visual	BluVision % Min RGB	LAB_a_channel	HSV_H_channel	RGB_B_channel	Haralick	HSV_H_channel + Haralick
Expert1	1	0.843772	0.888922	0.771639	0.776601	0.735229	0.773517	0.814574	0.937673	0.842847	0.505424	0.80436	0.500655	0.764382	0.757596
Expert2	0.843772	1	0.872343	0.815609	0.759447	0.770299	0.816772	0.822807	0.926445	0.826302	0.604264	0.763576	0.678629	0.853909	0.746039
Expert3	0.888922	0.872343	1	0.797224	0.79545	0.806365	0.790391	0.858716	0.953169	0.831833	0.467822	0.803172	0.526435	0.764016	0.742983
Expert4	0.771639	0.815609	0.797224	1	0.74843	0.713163	0.794764	0.812477	0.869577	0.765868	0.582135	0.680632	0.69205	0.789707	0.630764
Expert5	0.776601	0.759447	0.79545	0.74843	1	0.756589	0.772435	0.755959	0.884265	0.784958	0.37081	0.80118	0.417442	0.66579	0.744302
Expert6	0.735229	0.770299	0.806365	0.713163	0.756589	1	0.762514	0.721333	0.870045	0.759541	0.541003	0.690725	0.522675	0.700896	0.656455
Inoc.dens	0.773517	0.816772	0.790391	0.794764	0.772435	0.762514	1	0.746251	0.85824	0.795787	0.540557	0.772789	0.49398	0.726181	0.69365
qPCR	0.814574	0.822807	0.858716	0.812477	0.755959	0.721333	0.746251	1	0.876682	0.718797	0.515493	0.673957	0.605165	0.754227	0.615432
Mean Visual	0.937673	0.926445	0.953169	0.869577	0.884265	0.870045	0.85824	0.876682	1	0.885493	0.553231	0.840724	0.594118	0.827307	0.791644
BluVision % Min RGB	0.842847	0.826302	0.831833	0.765868	0.784958	0.759541	0.795787	0.718797	0.885493	1	0.660423	0.894093	0.480015	0.723038	0.85102
LAB_a_channel	0.505424	0.604264	0.467822	0.582135	0.37081	0.541003	0.540557	0.515493	0.553231	0.660423	1	0.360847	0.705271	0.672246	0.4196
HSV_H_channel	0.80436	0.763576	0.803172	0.680632	0.80118	0.690725	0.772789	0.673957	0.840724	0.894093	0.360847	1	0.290322	0.616324	0.907302
RGB_B_channel	0.500655	0.678629	0.526435	0.69205	0.417442	0.522675	0.49398	0.605165	0.594118	0.480015	0.705271	0.290322	1	0.851597	0.404951
Haralick	0.764382	0.853909	0.764016	0.789707	0.66579	0.700896	0.726181	0.754227	0.827307	0.723038	0.672246	0.616324	0.851597	1	0.761458
HSV_H_channel + Haralick	0.757596	0.746039	0.742983	0.630764	0.744302	0.656455	0.69365	0.615432	0.791644	0.85102	0.4196	0.907302	0.404951	0.761458	1
