# Supplementary material for: “Macrobot”: An Automated Segmentation-Based System for Powdery Mildew Disease Quantification
Source: Plant Phenomics. 2020 Nov 5;2020:5839856. doi: 10.34133/2020/5839856 (PMC7706317; doi:10.34133/2020/5839856)
Supplement: Supplementary Materials — Supplemental Figure S1: schematic drawing of the image acquisition hardware of the Macrophenomics module Macrobot 2.0 (top and side views). Supplemental Table S1: validation experiment, all data (Excel sheet). Supplemental Table S2: values in Figure 4(a)—evaluation of different classifiers on HSV_H_channel (5000 pixels per class, n = 10). Supplemental Table S3: values in Figure 4(b)—evaluation of the random forest classifier with a different number of trees on HSV_H_channel (5000 pixels per class, n = 10). Supplemental Table S4: values in Figure 5(a)—evaluation of different color pixel classification methods (n = 10). Supplemental Table S5: values in Figure 5(b)—evaluation of texture features (n = 10). Supplemental Table S6: list of wheat genotypes (Excel sheet). [file 5839856.f1.zip › Supplemental_Table_S6.xlsx]

## Sheet: Genotypes list
	BLUEs	Elite line/Plant genetic resources
Portland	1.59092	Elite line
Alceste	2.12601	Elite line
Stava	2.25759	Elite line
Bryza	2.45935	Elite line
Cordiale	2.54268	Elite line
Aperitiv	2.62601	Elite line
Amundsen	2.79268	Elite line
Rainer	3.09092	Elite line
Duxford	3.12601	Elite line
Einstein	4.20935	Elite line
Bill	4.62601	Elite line
Musketeer	4.75759	Elite line
Taifun	4.80395	Elite line
Mascot	5.19711	Elite line
SW Harpun	5.67645	Elite line
Frument	5.90817	Elite line
Battalion	6.12601	Elite line
Sailor	6.42425	Elite line
Symbol	6.97062	Elite line
Tulsa	7.22062	Elite line
Tarkus	7.88729	Elite line
Tuerkis	8.72062	Elite line
Zanatan	8.80395	Elite line
Rubens	8.84092	Elite line
Viscount CPBT W 136	9.17645	Elite line
Fidelius	9.20935	Elite line
Robigus	9.67425	Elite line
KWS Ozon	9.84228	Elite line
Tambor	9.97062	Elite line
Oakley	10.0909	Elite line
Haven	10.6756	Elite line
Hyperion	10.8423	Elite line
Gatsby	11.0094	Elite line
Arina	11.126	Elite line
Smuga	11.3409	Elite line
Kingdom	11.7589	Elite line
Izyda	12.4256	Elite line
Ketchum	12.4256	Elite line
SW Skotte	12.4264	Elite line
Exsept	12.4594	Elite line
Hanseat	13.0089	Elite line
Legenda	13.6756	Elite line
Cassiopeia	13.7415	Elite line
Hereford	13.8423	Elite line
Batuta	13.876	Elite line
Fastnet	14.0427	Elite line
Glasgow	14.3428	Elite line
Soissons	14.9243	Elite line
Senat	15.6743	Elite line
KWS Chamsin LP 779.2.04	15.6756	Elite line
SW Hurtig	16.1764	Elite line
Mewa	16.2804	Elite line
Marksman	17.0923	Elite line
Ambrosia	17.626	Elite line
Marin	17.7589	Elite line
Gallant	18.5748	Elite line
Muskat	19.0076	Elite line
Kampana	19.0923	Elite line
Torrild	19.4706	Elite line
Monty	20.6743	Elite line
Lynx	21.0089	Elite line
Limerick	21.8423	Elite line
KWS Scirocco LP 509.3.04	22.0923	Elite line
Rialto	22.1743	Elite line
Sophytra	22.1743	Elite line
Position	23.0909	Elite line
Gulliver	23.4256	Elite line
Boregar	23.9594	Elite line
Jantarka	24.4256	Elite line
Korweta	24.5923	Elite line
Solist	26.8409	Elite line
Muza	27.4242	Elite line
Gladiator	29.2594	Elite line
Hereward	29.5923	Elite line
Isengrain	29.6756	Elite line
Travix	30.9706	Elite line
Muszelka	32.0076	Elite line
Bogatka	32.9594	Elite line
Ibis	34.2589	Elite line
Kosack	34.6756	Elite line
H05606	38.0089	Elite line
Prinz	38.4243	Elite line
Banquet	40.7927	Elite line
Markiza	41.5089	Elite line
Antonius	41.626	Elite line
Macro	41.8423	Elite line
Kobra Plus	42.0923	Elite line
Kohelia	42.7589	Elite line
CPBT W130	42.9594	Elite line
Figura	44.0427	Elite line
Striker	44.2887	Elite line
Istabraq	44.4256	Elite line
Humber	44.8423	Elite line
Vanek	44.9706	Elite line
Instinct	45.6756	Elite line
Philius	46.4243	Elite line
Estica	46.7094	Elite line
Trintella	47.2206	Elite line
Ostroga	47.4243	Elite line
Tuscan	47.8873	Elite line
Globus	47.9256	Elite line
Ramiro	48.0076	Elite line
P06079	48.0909	Elite line
Malacca	48.5089	Elite line
Winnetou	48.554	Elite line
KWS Aurum LP 819.4.04	49.1756	Elite line
Kobiera	49.2589	Elite line
Deben	49.2927	Elite line
Eurojet	49.7927	Elite line
Renan	49.8409	Elite line
Herzog	49.8423	Elite line
Hussar	50.0923	Elite line
Solit?r	50.227	Elite line
Zawisza	51.054	Elite line
Tonacja	51.8873	Elite line
Adler	52.2094	Elite line
Brompton	53.126	Elite line
Intense	53.3423	Elite line
Kleber	53.7589	Elite line
Torkil	54.6373	Elite line
Satyna	55.7576	Elite line
Expert	55.7927	Elite line
Fregata	55.9082	Elite line
Xenos	56.1373	Elite line
Lars	56.4256	Elite line
SW Tataros	56.5931	Elite line
Transit	56.7206	Elite line
Welford	56.804	Elite line
Ostka Strzelecka	57.0076	Elite line
Eriwan	57.2094	Elite line
Glaucus	57.7594	Elite line
Ares	57.876	Elite line
P05312	58.2576	Elite line
Kanzler	58.3758	Elite line
Zebedee	58.622	Elite line
Potenzial	58.8409	Elite line
Achat	59.2927	Elite line
Natula	59.4243	Elite line
SW Topper	59.4264	Elite line
Skalmeje	59.6743	Elite line
Velocity	59.9706	Elite line
Tarso	60.3873	Elite line
Monsun	60.4471	Elite line
Ambition	60.5427	Elite line
Tukan	60.6373	Elite line
Urban	60.6373	Elite line
P05311	61.0076	Elite line
Wydma	61.2206	Elite line
Naridana	61.4243	Elite line
Finezja	61.7927	Elite line
Toronto	61.804	Elite line
Alchemy	62.0427	Elite line
Sobi	62.9243	Elite line
Fridolin	63.0748	Elite line
Smuggler	63.5909	Elite line
Trappe	63.7206	Elite line
Mikon	63.8638	Elite line
Toras	64.554	Elite line
Solstice	64.9243	Elite line
Sperber	65.1743	Elite line
Nateja	65.5909	Elite line
Vivant	65.804	Elite line
Intact	65.9256	Elite line
Nadobna	66.8409	Elite line
Corsaire	67.5427	Elite line
Rywalka	67.5909	Elite line
Timber	67.6373	Elite line
Slejpner	67.9243	Elite line
Tower	68.054	Elite line
Orestis	68.0909	Elite line
Semper	69.2576	Elite line
Sokrates	69.5909	Elite line
Apollo	69.7094	Elite line
Sukces	69.7887	Elite line
SW Harnesk	69.7887	Elite line
Tuareg	69.9706	Elite line
Vitus	70.1373	Elite line
Capo	70.5748	Elite line
Tommi	71.054	Elite line
Contur	73.0427	Elite line
Baguette 11	74.0748	Elite line
Consort	74.9082	Elite line
Savannah	75.0076	Elite line
Nutka	76.5076	Elite line
Banderola	78.2927	Elite line
B_98	79.6772	Elite line
Xi19.	81.804	Elite line
TRI_21421_ISO	-5.7166	Plant genetic resources
TRI_9812_ISO	-3.5791	Plant genetic resources
TRI_16644_ISO	-1.41027	Plant genetic resources
TRI_12072_ISO	-0.16547	Plant genetic resources
TRI_14991_ISO	0.31144	Plant genetic resources
TRI_7398_ISO	3.24579	Plant genetic resources
TRI_10924_ISO	5.80975	Plant genetic resources
TRI_16700_ISO	8.61119	Plant genetic resources
TRI_15180_ISO	11.1112	Plant genetic resources
B_72_ISO	11.554	Plant genetic resources
TRI_21084_ISO	12.8376	Plant genetic resources
TRI_13691_ISO	13.6709	Plant genetic resources
TRI_23613_ISO	17.5876	Plant genetic resources
TRI_12820_ISO	18.7281	Plant genetic resources
TRI_17391_ISO	22.6945	Plant genetic resources
TRI_16902_ISO	22.8948	Plant genetic resources
TRI_21804_ISO	24.7779	Plant genetic resources
TRI_9997_ISO	26.0042	Plant genetic resources
TRI_21317_ISO	27.6673	Plant genetic resources
TRI_13034_ISO	27.9445	Plant genetic resources
B_63_ISO	28.0614	Plant genetic resources
TRI_4527_ISO	28.1807	Plant genetic resources
TRI_23021_ISO	31.834	Plant genetic resources
TRI_4463_ISO	34.3612	Plant genetic resources
TRI_24688_ISO	35.777	Plant genetic resources
TRI_10058_ISO	35.818	Plant genetic resources
TRI_14969_ISO	35.834	Plant genetic resources
TRI_23671_ISO	36.7338	Plant genetic resources
TRI_9830_ISO	37.1448	Plant genetic resources
TRI_6610_ISO	37.3948	Plant genetic resources
TRI_11057_ISO	37.4445	Plant genetic resources
TRI_21185_ISO	37.584	Plant genetic resources
TRI_4256_ISO	37.584	Plant genetic resources
TRI_10841_ISO	38.0279	Plant genetic resources
TRI_19763_ISO	38.0614	Plant genetic resources
TRI_1109_ISO	38.1104	Plant genetic resources
TRI_19906_ISO	38.1673	Plant genetic resources
TRI_13418_ISO	38.1945	Plant genetic resources
TRI_4767_ISO	38.2507	Plant genetic resources
TRI_16763_ISO	38.5042	Plant genetic resources
TRI_15153_ISO	38.7779	Plant genetic resources
TRI_11286_ISO	38.8114	Plant genetic resources
TRI_23726_ISO	39.1673	Plant genetic resources
TRI_9366_ISO	39.7206	Plant genetic resources
TRI_1064_ISO	40.4209	Plant genetic resources
TRI_19496_ISO	40.5042	Plant genetic resources
TRI_20956_ISO	40.7281	Plant genetic resources
TRI_22882_ISO	40.9209	Plant genetic resources
TRI_13704_ISO	41.0007	Plant genetic resources
TRI_11990_ISO	41.5042	Plant genetic resources
TRI_19770_ISO	41.9781	Plant genetic resources
TRI_4778_ISO	42.1673	Plant genetic resources
TRI_5173_ISO	42.8114	Plant genetic resources
TRI_24654_ISO	42.9209	Plant genetic resources
TRI_3352_ISO	43.0876	Plant genetic resources
TRI_258_ISO	43.2542	Plant genetic resources
TRI_10766_ISO	43.9781	Plant genetic resources
TRI_8476_ISO	44.1673	Plant genetic resources
TRI_3393_ISO	44.1989	Plant genetic resources
TRI_16401_ISO	44.5712	Plant genetic resources
TRI_2422_ISO	44.7298	Plant genetic resources
TRI_9446_ISO	44.9209	Plant genetic resources
TRI_11239_ISO	45.2281	Plant genetic resources
TRI_12038_ISO	45.3612	Plant genetic resources
TRI_16017_ISO	45.5443	Plant genetic resources
B_52_ISO	45.6814	Plant genetic resources
TRI_300_ISO	45.7507	Plant genetic resources
TRI_19642_ISO	46.1112	Plant genetic resources
TRI_11595_ISO	46.1448	Plant genetic resources
TRI_14068_ISO	46.5614	Plant genetic resources
TRI_6817_ISO	46.6448	Plant genetic resources
TRI_4245_ISO	46.6945	Plant genetic resources
TRI_12834_ISO	46.7507	Plant genetic resources
TRI_4300_ISO	46.7507	Plant genetic resources
TRI_12762_ISO	46.8114	Plant genetic resources
TRI_9989_ISO	46.8114	Plant genetic resources
TRI_16434_ISO	46.8376	Plant genetic resources
TRI_12776_ISO	47.1673	Plant genetic resources
TRI_1591_ISO	47.1709	Plant genetic resources
TRI_4981_ISO	47.1709	Plant genetic resources
TRI_7359_ISO	47.1779	Plant genetic resources
TRI_5461_ISO	47.3376	Plant genetic resources
TRI_10137_ISO	47.3948	Plant genetic resources
TRI_10232_ISO	47.5614	Plant genetic resources
TRI_19517_ISO	47.5876	Plant genetic resources
TRI_25327_ISO	47.6709	Plant genetic resources
TRI_14297_ISO	47.9445	Plant genetic resources
TRI_21196_ISO	48.0279	Plant genetic resources
TRI_4585_ISO	48.1089	Plant genetic resources
TRI_4181_ISO	48.2542	Plant genetic resources
TRI_2356_ISO	48.5042	Plant genetic resources
TRI_17248_ISO	48.6709	Plant genetic resources
TRI_375_ISO	48.7507	Plant genetic resources
TRI_14_ISO	48.9173	Plant genetic resources
TRI_6348_ISO	48.9781	Plant genetic resources
TRI_7915_ISO	49.0614	Plant genetic resources
TRI_6759_ISO	49.084	Plant genetic resources
TRI_13623_ISO	49.2779	Plant genetic resources
TRI_1025_ISO	49.3948	Plant genetic resources
TRI_11841_ISO	49.3948	Plant genetic resources
TRI_3706_ISO	49.3948	Plant genetic resources
TRI_16403_ISO	49.7507	Plant genetic resources
TRI_8014_ISO	50.0925	Plant genetic resources
TRI_19301_ISO	50.4445	Plant genetic resources
TRI_7851_ISO	50.6989	Plant genetic resources
TRI_11849_ISO	51.2281	Plant genetic resources
TRI_4858_ISO	51.4891	Plant genetic resources
TRI_1668_ISO	51.6673	Plant genetic resources
TRI_5012_ISO	51.6709	Plant genetic resources
TRI_4455_ISO	51.902	Plant genetic resources
TRI_11829_ISO	51.9445	Plant genetic resources
TRI_24071_ISO	52.0042	Plant genetic resources
TRI_5233_ISO	52.3948	Plant genetic resources
TRI_29481_ISO	52.4445	Plant genetic resources
TRI_24524_ISO	53.0614	Plant genetic resources
TRI_7982_ISO	53.0614	Plant genetic resources
TRI_8126_ISO	53.1112	Plant genetic resources
TRI_7616_ISO	53.1448	Plant genetic resources
TRI_22630_ISO	53.1709	Plant genetic resources
TRI_8304_ISO	53.2823	Plant genetic resources
TRI_5043_ISO	53.3376	Plant genetic resources
TRI_312_ISO	53.3612	Plant genetic resources
TRI_13551_ISO	53.584	Plant genetic resources
B_45_ISO	53.8612	Plant genetic resources
TRI_19957_ISO	53.9173	Plant genetic resources
TRI_9397_ISO	54.0007	Plant genetic resources
TRI_3689_ISO	54.0279	Plant genetic resources
TRI_6876_ISO	54.1112	Plant genetic resources
TRI_14866_ISO	54.1448	Plant genetic resources
TRI_20958_ISO	54.2281	Plant genetic resources
TRI_5089_ISO	54.3114	Plant genetic resources
TRI_22749_ISO	54.3948	Plant genetic resources
TRI_10384_ISO	54.4706	Plant genetic resources
TRI_10243_ISO	54.5007	Plant genetic resources
TRI_7808_ISO	54.5177	Plant genetic resources
TRI_21234_ISO	54.6709	Plant genetic resources
TRI_24519_ISO	54.8376	Plant genetic resources
TRI_4244_ISO	54.8537	Plant genetic resources
TRI_178_ISO	55.0007	Plant genetic resources
TRI_2403_ISO	55.0042	Plant genetic resources
TRI_7692_ISO	55.161	Plant genetic resources
TRI_9793_ISO	55.334	Plant genetic resources
TRI_7343_ISO	55.5042	Plant genetic resources
TRI_19922_ISO	55.5279	Plant genetic resources
TRI_13497_ISO	55.8948	Plant genetic resources
TRI_6628_ISO	55.9781	Plant genetic resources
TRI_10733_ISO	56.084	Plant genetic resources
TRI_5037_ISO	56.11	Plant genetic resources
TRI_12818_ISO	56.3612	Plant genetic resources
TRI_4189_ISO	56.5042	Plant genetic resources
TRI_25001_ISO	56.6945	Plant genetic resources
B_26_ISO	56.8873	Plant genetic resources
TRI_12051_ISO	56.8948	Plant genetic resources
TRI_4714_ISO	57.0614	Plant genetic resources
TRI_13045_ISO	57.2779	Plant genetic resources
TRI_11475_ISO	57.2887	Plant genetic resources
TRI_21034_ISO	57.4209	Plant genetic resources
TRI_11512_ISO	57.5007	Plant genetic resources
TRI_24100_ISO	57.7281	Plant genetic resources
TRI_4633_ISO	58.0007	Plant genetic resources
TRI_1601_ISO	58.4173	Plant genetic resources
TRI_22736_ISO	58.6673	Plant genetic resources
TRI_3731_ISO	58.7507	Plant genetic resources
TRI_13672_ISO	58.8612	Plant genetic resources
TRI_12760_ISO	59.1673	Plant genetic resources
TRI_14224_ISO	59.2091	Plant genetic resources
TRI_4719_ISO	59.3612	Plant genetic resources
TRI_21132_ISO	59.3948	Plant genetic resources
TRI_11882_ISO	59.7283	Plant genetic resources
TRI_4269_ISO	59.7687	Plant genetic resources
TRI_21059_ISO	59.7779	Plant genetic resources
TRI_24240_ISO	59.7779	Plant genetic resources
TRI_21330_ISO	59.9419	Plant genetic resources
TRI_4864_ISO	60.0279	Plant genetic resources
TRI_2347_ISO	60.1112	Plant genetic resources
TRI_6531_ISO	60.2281	Plant genetic resources
TRI_10923_ISO	60.5614	Plant genetic resources
TRI_25515_ISO	61.2507	Plant genetic resources
TRI_19958_ISO	61.334	Plant genetic resources
TRI_15132_ISO	61.5007	Plant genetic resources
TRI_4838_ISO	61.584	Plant genetic resources
TRI_10401_ISO	61.622	Plant genetic resources
TRI_9942_ISO	61.6673	Plant genetic resources
TRI_19863_ISO	61.9173	Plant genetic resources
TRI_9805_ISO	62.1112	Plant genetic resources
TRI_9814_ISO	62.334	Plant genetic resources
TRI_75_ISO	62.9445	Plant genetic resources
TRI_1049_ISO	63.0279	Plant genetic resources
TRI_7798_ISO	63.0279	Plant genetic resources
TRI_11792_ISO	63.7779	Plant genetic resources
TRI_6631_ISO	63.9173	Plant genetic resources
TRI_24074_ISO	64.0007	Plant genetic resources
TRI_1665_ISO	66.6673	Plant genetic resources
TRI_10049_ISO	66.7507	Plant genetic resources
TRI_16818_ISO	67.122	Plant genetic resources
TRI_4582_ISO	67.2779	Plant genetic resources
TRI_14981_ISO	67.302	Plant genetic resources
TRI_10291_ISO	67.3612	Plant genetic resources
TRI_5177_ISO	67.7779	Plant genetic resources
TRI_13462_ISO	69.8612	Plant genetic resources
TRI_4680_ISO	70.6673	Plant genetic resources
